# Supplementary material for: Prognostic Significance of Microvessel Density and Hypoxic Markers in Canine Osteosarcoma: Insights into Angiogenesis and Tumor Aggressiveness
Source: Animals (Basel). 2024 Nov 6;14(22):3181. doi: 10.3390/ani14223181 (PMC11591178; doi:10.3390/ani14223181)
Supplement: Supplementary file 1 [file animals-14-03181-s001.zip › Table S1.xlsx]

## Sheet: Sheet1
Case	Breed	Age (years)	Weight (kg)	sex	Appendicular localisation	OSA histotype	Grade 3-tier	Grade 2-tier	Development of metastases	DFI	censored DFI	OS	censored OS	MVD 20x			MVD mean 20x	SD	HIF1α	VEGF
1	Labrador	9	40	M	Radius distal	chondroblastic	3	High	Yes	196	1	753	1	20	21	16	19	2.64575	0	1
2	Boxer	9	35	M	Femur proximal	osteoblastic	3	High	Yes	90	1	100	1	17	28	34	26.3333	8.62168	1	1
3	Boxer	6	30	M	Forelimb	osteoblastic	2	Low	Yes	138	1	175	1	51	47	31	43	10.583	1	2
4	Labrador	10.5	33	M	Tibia distal	osteoblastic	2	Low	No	981	0	981	1	22	12	11	15	6.08276	0	1
5	Crossbreed	8	43	M	Humerus proximal	osteoblastic	3	High	Yes	168	1	277	1	11	18	14	14.3333	3.51188	1	2
6	Czechoslovakian wolf	2	29	M	Femur distal	osteoblastic	2	Low	Yes	78	1	97	1	8	16	17	13.6667	4.93288	1	2
7	Crossbreed	5	32	M	Tibia proximal	chondroblastic	1	Low	Yes	48	1	56	1	15	7	13	11.6667	4.16333	1	2
8	Crossbreed	10	7.5	M	Tibia distal	osteoblastic	3	High	Yes	242	1	252	1	21	30	32	27.6667	5.85947	1	2
9	German Sheperd	6	32	F	Femur distal	fibroblastic	2	Low	Yes	697	0	727	1	11	4	8	7.66667	3.51188	0	1
10	Crossbreed	7	55	F	Femur distal	chondroblastic	2	Low	No	171	1	203	1	12	11	11	11.3333	0.57735	1	1
11	Crossbreed	9	22	F	Humerus proximal	poorly differentiated	3	High	Yes	153	1	169	1	18	12	15	15	3	1	1
12	Pitbull	12	25	F	NA	osteoblastic	3	High	NA	NA	NA	NA	NA	13	20	18	17	3.60555	1	2
13	Crossbreed	10	21	F	Humerus proximal	osteoblastic	3	High	No	197	1	199	0	16	18	17	17	1	0	1
14	German Sheperd	10	35	M	Radius distal	poorly differentiated	3	High	Yes	75	1	80	1	72	90	65	75.6667	12.897	0	2
15	Rottweiler	11	45	F	Humerus proximal	chondroblastic	2	Low	Yes	96	1	105	1	11	12	11	11.3333	0.57735	1	2
16	Czechoslovakian wolf	9	32	F	Radius distal	osteoblastic	2	Low	No	519	0	519	0	16	17	15	16	1	1	1
17	Leonberger	6	41	M	Radius distal	teleangectasic	3	High	Yes	106	1	150	1	62	56	58	58.6667	3.05505	1	2
18	Boxer	8	32	F	Scapula	osteoblastic	1	Low	Yes	272	0	272	0	14	12	17	14.3333	2.51661	1	1
19	Golden retriever	2	30	F	Femur proximal	osteoblastic	1	Low	No	282	1	304	0	25	32	17	24.6667	7.50555	0	2
20	Corso	9	48	M	Tibia distal	osteoblastic	2	Low	No	1493	0	1493	0	11	17	42	23.3333	16.4418	0	1
21	Crossbreed	13	43	F	Humerus proximal	osteoblastic	3	High	No	156	1	194	0	10	13	17	13.3333	3.51188	1	2
22	Beauceron	10	46	M	Radius distal	osteoblastic	3	High	Yes	90	1	150	1	17	15	19	17	2	0	1
23	Greyhound	10	35	F	Humerus proximal	osteoblastic	2	Low	No	34	1	36	1	8	11	19	12.6667	5.68624	0	2
24	Crossbreed	13	NA	F	Humerus distal	osteoblastic	2	Low	Yes	160	1	202	1	16	17	16	16.3333	0.57735	1	1
25	Crossbreed	9	25	F	Tibia distal	giant cell	2	Low	Yes	115	1	140	1	28	24	21	24.3333	3.51188	1	1
26	Rottweiler	11	40	M	Humerus proximal	osteoblastic	3	High	NA	65	0	65	1	72	61	61	64.6667	6.35085	1	0
27	Rottweiler	9	35	F	Tibia proximal	poorly differentiated	3	High	Yes	74	1	114	1	58	51	48	52.3333	5.1316	0	1
28	Crossbreed	4	NA	F	Scapula	osteoblastic	2	Low	No	29	1	91	1	39	16	28	27.6667	11.5036	1	1
